# Supplementary material for: When You Have Lived in a Different Culture, Does Returning ‘Home’ Not Feel Like Home? Predictors of Psychological Readjustment to the Heritage Culture
Source: PLoS One. 2015 May 13;10(5):e0124393. doi: 10.1371/journal.pone.0124393 (PMC4430208; doi:10.1371/journal.pone.0124393)
Supplement: S1 SPSS — (ZIP) [file pone.0124393.s001.zip]

Archive with 3 entries (2 files):
- S1 SPSS.sav
- __MACOSX/
- __MACOSX/._S1 SPSS.sav
